# Supplementary material for: Genetic detection of two novel LRP5 pathogenic variants in patients with familial exudative vitreoretinopathy
Source: BMC Ophthalmol. 2023 Nov 29;23:489. doi: 10.1186/s12886-023-03243-2 (PMC10685552; doi:10.1186/s12886-023-03243-2)
Supplement: Supplementary file 1 — Additional file 1. The trajectory animations depict the dynamic behavior of a wildtype protein and two mutant proteins (p.Trp691Cys and p.Pro1431Argfs8) during the molecular dynamics simulation. [file 12886_2023_3243_MOESM1_ESM.zip]

Archive with 3 entries (3 files):
- Additional file 1 p.Pro1431Argfs8.mp4
- Additional file 1 p.Trp691Cys.mp4
- Additional file 1 wildtype.mp4
